# Supplementary material for: Addressing the pervasive scarcity of structural annotation in eukaryotic algae
Source: Sci Rep. 2023 Jan 30;13:1687. doi: 10.1038/s41598-023-27881-0 (PMC9886943; doi:10.1038/s41598-023-27881-0)
Supplement: Supplementary file 3 — Supplementary Table S2. [file 41598_2023_27881_MOESM3_ESM.xlsx]

## Sheet: Genomes (excluded)
Identifier	NCBI accession	Common name	Species	Strain	Sequencing platform	Genome size	Assembly level	Contig N50(Kb)	Scaffold N50(Kb)	Database	Source(fna)	Source(gff)	Source(faa)	Full_Lineage	Assembly assessment
Euglena_gracilis__SAG1224515	GCA_001638955.1	euglenoids	Euglena gracilis	SAG 1224-5/15	Illumina HiSeq; Illumina MiSeq	41.196	Contig	0.409	0.409	GenBank	NCBI	n/a	n/a	Eukaryota;Discoba;Euglenozoa;Euglenida;Spirocuta;Euglenophyceae;Euglenales;Euglenaceae;Euglena;Euglena gracilis	low contig N50
Coccomyxa_sp.__SUA001	GCA_001244535.1	green algae	Coccomyxa sp. SUA001	SUA001	IonTorrent	11.754	Contig	0.57	0.57	GenBank	NCBI	n/a	n/a	Eukaryota;Viridiplantae;Chlorophyta;core chlorophytes;Trebouxiophyceae;Trebouxiophyceae incertae sedis;Elliptochloris clade;Coccomyxa;unclassified Coccomyxa	low contig N50
Euglena_gracilis__Z	GCA_900893395.1	euglenoids	Euglena gracilis	Z	n/a	1435.5	Contig	0.955	0.955	GenBank	NCBI	n/a	n/a	Eukaryota;Discoba;Euglenozoa;Euglenida;Spirocuta;Euglenophyceae;Euglenales;Euglenaceae;Euglena	low contig N50
Halamphora_sp.__MG8b	GCA_004335815.1	diatoms	Halamphora sp. MG8b	MG8b	Illumina HiSeq	53.206	Scaffold	1.43	1.555	GenBank	NCBI	n/a	n/a	Eukaryota;Sar;Stramenopiles;Ochrophyta;Bacillariophyta;Bacillariophyceae;Bacillariophycidae;Naviculales;Amphipleuraceae;Halamphora;unclassified Halamphora	low contig N50
Scenedesmus_vacuolatus__SAG21115	GCA_004764505.1	green algae	Scenedesmus vacuolatus	SAG 211-15	454	23.358	Contig	1.571	1.571	GenBank	NCBI	n/a	n/a	Eukaryota;Viridiplantae;Chlorophyta;core chlorophytes;Chlorophyceae;Sphaeropleales;Scenedesmaceae;Scenedesmus	low contig N50
uncultured_Bathycoccus	GCA_000259855.1	green algae	uncultured Bathycoccus	n/a	Sanger; 454 FLX	5.183	Contig	44.02	44.02	GenBank	NCBI	n/a	n/a	Eukaryota;Viridiplantae;Chlorophyta;Mamiellophyceae;Mamiellales;environmental samples	derivedfromenvironmentalsource
Bathycoccus_sp.__TOSAG391	GCA_900128745.1	green algae	Bathycoccus sp. TOSAG39-1	TOSAG39-1	n/a	10.058	Scaffold	13.604	14.082	GenBank	NCBI	n/a	n/a	Eukaryota;Viridiplantae;Chlorophyta;Mamiellophyceae;Mamiellales;Bathycoccaceae;Bathycoccus;unclassified Bathycoccus	derivedfromenvironmentalsource
Mamiellophyceae_sp.__2017MT	GCA_004115355.1	green algae	Mamiellophyceae sp. 2017MT	2017MT	Illumina HiSeq	10.283	Scaffold	5.514	5.937	GenBank	NCBI	n/a	n/a	Eukaryota;Viridiplantae;Chlorophyta;Mamiellophyceae;unclassified Mamiellophyceae	derivedfrommetagenome
Bacillariophyta_sp._unknown1	GCA_010367175.1	diatoms	Bacillariophyta sp.	n/a	Illumina HiSeq	21.036	Scaffold	5.963	6.478	GenBank	NCBI	n/a	n/a	Eukaryota;Sar;Stramenopiles;Ochrophyta;Bacillariophyta;unclassified Bacillariophyta	derivedfrommetagenome
Chlorophyta_sp.__LCM1Bin2	GCA_007760615.1	green algae	Chlorophyta sp.	LCM1.Bin2	Illumina NextSeq	29.101	Contig	7	7	GenBank	NCBI	n/a	n/a	Eukaryota;Viridiplantae;Chlorophyta;unclassified Chlorophyta	derivedfrommetagenome
Bacillariophyta_sp._unknown2	GCA_013299085.1	diatoms	Bacillariophyta sp.	n/a	Illumina HiSeq	41.386	Scaffold	8.055	8.319	GenBank	NCBI	n/a	n/a	Eukaryota;Sar;Stramenopiles;Ochrophyta;Bacillariophyta;unclassified Bacillariophyta	derivedfrommetagenome
Micromonas_sp.__ASP1001a	GCA_001430725.1	green algae	Micromonas sp. ASP10-01a	ASP10-01a	Hiseq Illumina	19.582	Scaffold	12.133	22.484	GenBank	NCBI	n/a	n/a	Eukaryota;Viridiplantae;Chlorophyta;Mamiellophyceae;Mamiellales;Mamiellaceae;Micromonas;unclassified Micromonas	derivedfrommetagenome
Asterionella_formosa__BG1	GCA_002256025.1	diatoms	Asterionella formosa	BG1	Illumina NextSeq 500	68.42	Scaffold	13.432	15.906	GenBank	NCBI	n/a	n/a	Eukaryota;Sar;Stramenopiles;Ochrophyta;Bacillariophyta;Fragilariophyceae;Fragilariophycidae;Fragilariales;Fragilariaceae;Asterionella	derivedfrommetagenome
Bacillariophyta_sp._unknown3	GCA_010367165.1	diatoms	Bacillariophyta sp.	n/a	Illumina HiSeq	37.633	Scaffold	20.82	22.224	GenBank	NCBI	n/a	n/a	Eukaryota;Sar;Stramenopiles;Ochrophyta;Bacillariophyta;unclassified Bacillariophyta	derivedfrommetagenome
Trebouxia_sp.__A12	GCA_008636185.1	green algae	Trebouxia sp. A1-2	A1-2	PacBio; Illumina MiSeq	52.897	Scaffold	151.52	848.255	GenBank	NCBI	NCBI	NCBI	Eukaryota;Viridiplantae;Chlorophyta;core chlorophytes;Trebouxiophyceae;Trebouxiales;Trebouxiaceae;Trebouxia;unclassified Trebouxia	derivedfrommetagenome
Psammoneis_japonica__ECT2AJA110	GCA_008632985.1	diatoms	Psammoneis japonica	ECT2AJA-110	PacBio; Illumina HiSeq	91.431	Scaffold	175.63	377.693	GenBank	NCBI	n/a	n/a	Eukaryota;Sar;Stramenopiles;Ochrophyta;Bacillariophyta;Mediophyceae;Biddulphiophycidae;Triceratiales;Plagiogrammaceae;Psammoneis	derivedfrommetagenome
Micromonas_sp.__SAG6	GCA_009618155.1	green algae	Micromonas sp. SAG6	SAG6	Illumina HiSeq	0.615	Contig	1.837	1.837	GenBank	NCBI	n/a	n/a	Eukaryota;Viridiplantae;Chlorophyta;Mamiellophyceae;Mamiellales;Mamiellaceae;Micromonas;unclassified Micromonas	derivedfromsinglecell
Micromonas_sp.__SAG5	GCA_009618055.1	green algae	Micromonas sp. SAG5	SAG5	Illumina HiSeq	0.957	Contig	2.516	2.516	GenBank	NCBI	n/a	n/a	Eukaryota;Viridiplantae;Chlorophyta;Mamiellophyceae;Mamiellales;Mamiellaceae;Micromonas;unclassified Micromonas	derivedfromsinglecell
Ostreococcus_sp.__SAG9	GCA_009618205.1	green algae	Ostreococcus sp. SAG9	SAG9	Illumina HiSeq	0.885	Contig	6.24	6.24	GenBank	NCBI	n/a	n/a	Eukaryota;Viridiplantae;Chlorophyta;Mamiellophyceae;Mamiellales;Bathycoccaceae;Ostreococcus;unclassified Ostreococcus	derivedfromsinglecell
Micromonas_sp.__SAG8	GCA_009618195.1	green algae	Micromonas sp. SAG8	SAG8	Illumina HiSeq	0.559	Contig	6.768	6.768	GenBank	NCBI	n/a	n/a	Eukaryota;Viridiplantae;Chlorophyta;Mamiellophyceae;Mamiellales;Mamiellaceae;Micromonas;unclassified Micromonas	derivedfromsinglecell
Micromonas_sp.__SAG7	GCA_009618165.1	green algae	Micromonas sp. SAG7	SAG7	Illumina HiSeq	0.61	Contig	7.399	7.399	GenBank	NCBI	n/a	n/a	Eukaryota;Viridiplantae;Chlorophyta;Mamiellophyceae;Mamiellales;Mamiellaceae;Micromonas;unclassified Micromonas	derivedfromsinglecell
Bathycoccus_sp.__SAG1	GCA_009618075.1	green algae	Bathycoccus sp. SAG1	SAG1	Illumina HiSeq	3.337	Contig	12.462	12.462	GenBank	NCBI	n/a	n/a	Eukaryota;Viridiplantae;Chlorophyta;Mamiellophyceae;Mamiellales;Bathycoccaceae;Bathycoccus;unclassified Bathycoccus	derivedfromsinglecell
Ostreococcus_sp.__SAG11	GCA_009618255.1	green algae	Ostreococcus sp. SAG11	SAG11	Illumina HiSeq	1.584	Contig	16.554	16.554	GenBank	NCBI	n/a	n/a	Eukaryota;Viridiplantae;Chlorophyta;Mamiellophyceae;Mamiellales;Bathycoccaceae;Ostreococcus;unclassified Ostreococcus	derivedfromsinglecell
Bathycoccus_sp.__SAG2	GCA_009618095.1	green algae	Bathycoccus sp. SAG2	SAG2	Illumina HiSeq	4.521	Contig	16.682	16.682	GenBank	NCBI	n/a	n/a	Eukaryota;Viridiplantae;Chlorophyta;Mamiellophyceae;Mamiellales;Bathycoccaceae;Bathycoccus;unclassified Bathycoccus	derivedfromsinglecell
Bathycoccus_sp.__SAG3	GCA_009618085.1	green algae	Bathycoccus sp. SAG3	SAG3	Illumina HiSeq	3.46	Contig	16.753	16.753	GenBank	NCBI	n/a	n/a	Eukaryota;Viridiplantae;Chlorophyta;Mamiellophyceae;Mamiellales;Bathycoccaceae;Bathycoccus;unclassified Bathycoccus	derivedfromsinglecell
Bathycoccus_sp.__SAG4	GCA_009618065.1	green algae	Bathycoccus sp. SAG4	SAG4	Illumina HiSeq	3.808	Contig	19.411	19.411	GenBank	NCBI	n/a	n/a	Eukaryota;Viridiplantae;Chlorophyta;Mamiellophyceae;Mamiellales;Bathycoccaceae;Bathycoccus;unclassified Bathycoccus	derivedfromsinglecell
Ostreococcus_sp.__SAG10	GCA_009618215.1	green algae	Ostreococcus sp. SAG10	SAG10	Illumina HiSeq	3.514	Contig	32.866	32.866	GenBank	NCBI	n/a	n/a	Eukaryota;Viridiplantae;Chlorophyta;Mamiellophyceae;Mamiellales;Bathycoccaceae;Ostreococcus;unclassified Ostreococcus	derivedfromsinglecell
Ostreococcus_sp.__SAG12	GCA_009618245.1	green algae	Ostreococcus sp. SAG12	SAG12	Illumina HiSeq	2.758	Contig	36.467	36.467	GenBank	NCBI	n/a	n/a	Eukaryota;Viridiplantae;Chlorophyta;Mamiellophyceae;Mamiellales;Bathycoccaceae;Ostreococcus;unclassified Ostreococcus	derivedfromsinglecell
Bigelowiella_natans	GCF_000002455.1	cercozoans	Bigelowiella natans	n/a	n/a	0.442	Chromosome	134.14	134.144	RefSeq	NCBI	NCBI	NCBI	Eukaryota;Sar;Rhizaria;Cercozoa;Chlorarachniophyceae;Bigelowiella	partial
Cryptomonas_paramecium__CCAP9772A	GCF_000194455.1	cryptomonads	Cryptomonas paramecium	CCAP977/2A	n/a	0.565	Chromosome	160.19	160.189	RefSeq	NCBI	NCBI	NCBI	Eukaryota;Cryptophyceae;Cryptomonadales;Cryptomonadaceae;Cryptomonas	partial
Guillardia_theta	GCF_000002975.1	cryptomonads	Guillardia theta	n/a	n/a	0.673	Chromosome	180.92	180.915	RefSeq	NCBI	NCBI	NCBI	Eukaryota;Cryptophyceae;Pyrenomonadales;Geminigeraceae;Guillardia	partial
Hemiselmis_andersenii__CCMP644	GCF_000018645.1	cryptomonads	Hemiselmis andersenii	CCMP644	n/a	0.632	Chromosome	184.76	184.755	RefSeq	NCBI	NCBI	NCBI	Eukaryota;Cryptophyceae;Cryptomonadales;Hemiselmidaceae;Hemiselmis	partial
Lotharella_oceanica__CCMP622	GCA_000698435.2	cercozoans	Lotharella oceanica	CCMP622	n/a	0.684	Chromosome	194.12	207.543	GenBank	NCBI	NCBI	NCBI	Eukaryota;Sar;Rhizaria;Cercozoa;Chlorarachniophyceae;Lotharella	partial
Chroomonas_mesostigmatica__CCMP1168	GCA_000286095.1	cryptomonads	Chroomonas mesostigmatica	CCMP1168	n/a	0.703	Chromosome	232.7	232.699	GenBank	NCBI	NCBI	NCBI	Eukaryota;Cryptophyceae;Pyrenomonadales;Chroomonadaceae;Chroomonas;Chroomonas mesostigmatica	partial
Dunaliella_sp.__YS1	GCA_004335685.1	green algae	Dunaliella sp. YS1	YS1	Illumina HiSeq	91.25	Scaffold	5.862	5.862	GenBank	NCBI	-	-	Eukaryota;Viridiplantae;Chlorophyta;core chlorophytes;Chlorophyceae;Chlamydomonadales;Dunaliellaceae;Dunaliella;unclassified Dunaliella	busco-quality fail
Galdieria_sulphuraria__10779	GCA_001704855.1	red algae	Galdieria sulphuraria	107.79	ONT MinION	12.094	Contig	134.001	134.001	GenBank	NCBI	-	-	Eukaryota;Rhodophyta;Bangiophyceae;Cyanidiales;Cyanidiaceae;Galdieria	busco-quality fail
Halamphora_sp.__AAB	GCA_004335955.1	diatoms	Halamphora sp. AAB	AAB	Illumina HiSeq	29.554	Scaffold	6.529	227.054	GenBank	NCBI	-	-	Eukaryota;Sar;Stramenopiles;Ochrophyta;Bacillariophyta;Bacillariophyceae;Bacillariophycidae;Naviculales;Amphipleuraceae;Halamphora;unclassified Halamphora	busco-quality fail
Prorocentrum_minimum__D127	GCA_001652855.1	dinoflagellates	Prorocentrum minimum	D-127	454	29.349	Contig	2.528	2.528	GenBank	NCBI	-	-	Eukaryota;Sar;Alveolata;Dinophyceae;Prorocentrales;Prorocentraceae;Prorocentrum	busco-quality fail
Scenedesmus_quadricauda__LWG002611	GCA_002317545.1	green algae	Scenedesmus quadricauda	LWG 002611	Ion Proton	65.354	Contig	8.094	8.094	GenBank	NCBI	-	-	Eukaryota;Viridiplantae;Chlorophyta;core chlorophytes;Chlorophyceae;Sphaeropleales;Scenedesmaceae;Scenedesmus	busco-quality fail
Breviolum_minutum__Mf105b01	GCA_000507305.1	dinoflagellates	Breviolum minutum	Mf 1.05b.01	454 GS FLX, Genome Analyzer IIx	609.476	Scaffold	58.535	125.226	OIST	https://marinegenomics.oist.jp/symb/viewer/download?project_id=21	https://marinegenomics.oist.jp/symb/viewer/download?project_id=21	https://marinegenomics.oist.jp/symb/viewer/download?project_id=21	Eukaryota;Sar;Alveolata;Dinophyceae;Suessiales;Symbiodiniaceae;Breviolum;Breviolum minutum	busco-quality fail
Symbiodinium_kawagutii__cladeF	-	dinoflagellates	Symbiodinium kawagutii	clade F	Illumina	1048.48	-	37.934	268.823	ReefGenomics	http://symbs.reefgenomics.org/download/SymbF.Genome.Scaffolds.fasta.gz	http://symbs.reefgenomics.org/download/SymbF.Gene_Models.GFF3.gz	http://symbs.reefgenomics.org/download/SymbF.Gene_Models.PEP.fasta.gz	Eukaryota;Sar;Alveolata;Dinophyceae;Suessiales;Symbiodiniaceae;Symbiodinium	busco-quality fail
Symbiodinium_kawagutii__SL2019	GCA_009767595.1	dinoflagellates	Symbiodinium kawagutii	SL-2019	Illumina HiSeq	935.067	Scaffold	35.631	380.908	GenBank	NCBI	-	-	Eukaryota;Sar;Alveolata;Dinophyceae;Suessiales;Symbiodiniaceae;Symbiodinium	busco-quality fail
Symbiodinium_microadriaticum__CCMP2467	GCA_001939145.1	dinoflagellates	Symbiodinium microadriaticum	CCMP2467	Illumina HiSeq	808.227	Scaffold	33.339	573.512	GenBank	NCBI	NCBI	NCBI	Eukaryota;Sar;Alveolata;Dinophyceae;Suessiales;Symbiodiniaceae;Symbiodinium	busco-quality fail
Symbiodinium_sp.cladeA__Y106	GCA_003297005.1	dinoflagellates	Symbiodinium sp. clade A	Y106	Illumina GAIIx; Illumina HiSeq	766.66	Scaffold	52.831	133.469	GenBank+OIST	NCBI	https://marinegenomics.oist.jp/symb/viewer/download?project_id=37	https://marinegenomics.oist.jp/symb/viewer/download?project_id=37	Eukaryota;Sar;Alveolata;Dinophyceae;Suessiales;Symbiodiniaceae;Symbiodinium;Symbiodinium sp. clades;Symbiodinium sp. clade A;Symbiodinium clade A isolates	busco-quality fail
Symbiodinium_sp.cladeC__Y103	GCA_003297045.1	dinoflagellates	Symbiodinium sp. clade C	Y103	Illumina GAIIx; Illumina HiSeq	703.699	Scaffold	38.666	249.182	GenBank+OIST	NCBI	https://marinegenomics.oist.jp/symb/viewer/download?project_id=40	https://marinegenomics.oist.jp/symb/viewer/download?project_id=40	Eukaryota;Sar;Alveolata;Dinophyceae;Suessiales;Symbiodiniaceae;Cladocopium;unclassified Cladocopium;Cladocopium sp. clade C;Symbiodinium clade C isolates	busco-quality fail
